# Supplementary material for: Orthogroup-Based Comparative Analysis of Prophage Gene Content in Candidatus Liberibacter Asiaticus Supports a Predominantly Conserved Global Repertoire with Limited Accessory Variation
Source: Int J Mol Sci. 2026 Jun 22;27(12):5638. doi: 10.3390/ijms27125638 (PMC13299691; doi:10.3390/ijms27125638)
Supplement: Supplementary file 1 [file ijms-27-05638-s001.zip]

Archive with 1 entries (1 files):
- ijms-4321730-supplementary.pdf
